# Supplementary material for: Whole-Exome Sequencing-Based Linkage Analysis of Multiple Myeloma (MM) and Monoclonal Gammopathy of Undetermined Significance (MGUS) Pedigrees
Source: Cancers (Basel). 2025 Nov 10;17(22):3611. doi: 10.3390/cancers17223611 (PMC12651453; doi:10.3390/cancers17223611)
Supplement: Supplementary file 1 [file cancers-17-03611-s001.zip]

Archive with 1 entries (1 files):
- cancers-3911357-supplementary.pdf
